# Supplementary material for: Transcriptome Adaptation of the Ovine Mammary Gland to Dietary Supplementation of Extruded Linseed
Source: Animals (Basel). 2021 Sep 16;11(9):2707. doi: 10.3390/ani11092707 (PMC8465498; doi:10.3390/ani11092707)
Supplement: Supplementary file 1 [file animals-11-02707-s001.zip]

Archive with 1 entries (1 files):
- animals-1338051-supplementary.pdf
